# Supplementary material for: Genome-Wide Identification and Analysis of APC E3 Ubiquitin Ligase Genes Family in Triticum aestivum
Source: Genes (Basel). 2024 Feb 21;15(3):271. doi: 10.3390/genes15030271 (PMC10970508; doi:10.3390/genes15030271)
Supplement: Supplementary file 1 [file genes-15-00271-s001.zip]

Archive with 8 entries (8 files):
- supplementary Figures.pdf
- Supplementary Table S1.xlsx
- Supplementary Table S2.xlsx
- Supplementary Table S3.xlsx
- Supplementary Table S4.xlsx
- Supplementary Table S5.xlsx
- Supplementary Table S6.xlsx
- Supplementary Table S7.xlsx
