# Supplementary material for: Genome-Wide Identification and Analysis of APC E3 Ubiquitin Ligase Genes Family in Triticum aestivum
Source: Genes (Basel). 2024 Feb 21;15(3):271. doi: 10.3390/genes15030271 (PMC10970508; doi:10.3390/genes15030271)
Supplement: Supplementary file 1 [file genes-15-00271-s001.zip › Supplementary Table S1.xlsx]

## Sheet: Sheet1
Table S1 Protein sequences of APC E3 ubiquitin ligases in Triticum aestivum, Oryza sativa and Arabidopsis
>Os09g06680.1
MEAPGSGSVPTAKRRRLVPRPPPVPLEVAGARGPYMPPLCIKSKNPSAKCYGDRFIPDRSAMDMDMAYFL
LTEPKKEKENTDMLSPAEEAYKRLLAEKLLNNRSRILAFRNKPPEPEGIVQQLLYETLTSSQTKPARKCR
HIPQSSERTLDAPGIVDDFYLNILDWGCKNVMSIALGNTLYLWNSADGSIMDLVTIDEDDGPITSVSWSC
DGQWIAVGLNSSDIQLWDTSSNRMLRTLHGVHQSRVGSLAWNKNILTTGGMDGNIVNNDVRMRSHVVHIY
RGHEDEVCGLRWSGSGQQLASGGNDNLVHIWDVSMASSNLSLGHNRWLHRFGDHLAAVKALAWCPFQSNL
LASGGGGDDRCIRFWNTHTGLCLNSVDTGSQNSLALWKYPSMVKLAELEDHTARVLCLAQSPDGFTVASV
AADETLRLWKIFETSEDAKPVFKTFVLVFQDNVRVGPWGTDCSYFQDLIALVVTMVTGSQKL
>Os04g51110.1
MDAGSHSISSEKSSRYVAPRQPLQEAGSRPYMPSLSTASRNPSAKCYGDRFIPDRSAMDMDMAHYLLTEP
RKDKENAAASPAKEAYRKLLAEKILNNRTRILSFRNKPPEPESILTELRADAASIQAKPAKQRRYIPQSA
ERTLDAPELVDDYYLNLLDWGSSNVLSIALGNSVYLWDATNSSTSELVTVDEDNGPVTSVSWAPDGRHIA
VGLNSSDVQLWDTSSNRLLRTMRGVHDSRVGSLAWNNNILTTGGMDGKIVNNDVRIRNHVVQTYQGHQQE
VCGLKWSGSGQQLASGGNDNLLHIWDVSMASSMPSAGRTQWLHRLEDHLAAVKALAWCPFQSNLLASGGG
GSDRCIKFWNTHTGACLNSIDTGSQVCSLVWNKNERELLSSHGFAQNQLTLWKYPSMVKMAELTGHTSRV
LFTAQVIFCSLYLPFKLTNIALNRLLITCLVVILQSPDGLTVASAAADETLRFWNVFGAPEAPKTATKGS
HTGMFNNSNHIHIR
>Os02g47180.2
MDAGSHSISSEKSHGLAPRPPLQEAGSRPYMPSLSTASRNPSAKCYGDRFIPDRSAMDMDMAHYLLTEPK
KDKENAAASPSKEVYRRLLAEKLLNNRTRILAFRNKPPEPENVSAADTASTHQAKPAKQRRYIPQSAERT
LDAPDLVDDYYLNLLDWGSKNVLSIALGDTVYLWDASSGSTSELVTVDEDSGPITSVSWAPDGQHVAVGL
NSSDIQLWDTSSNRLLRTLRGVHESRVGSLAWNNNILTTGGMDGNIVNNDVRIRNHVVQTYQGHSQEVCG
LKWSGSGQQLASGGNDNLLHIWDVSMASSVPSAGRNQWLHRLEDHTAAVKALAWCPFQSNLLATGGGGSD
RCIKFWNTHTGACLNSVDTGSQVCALLWNKNERELLSSHGFTQNQLTLWKYPSMVKMAELTGHTSRVLFM
AQSPDGCTVASAAADETLRFWNVFGSPEAPKPAAKASHTGMFNSFNHLR
>Os03g03150.2
MDHHHHHLPPPPPRSPMENSASSKPPTPASTPSSRLAAAPSSRVSSAAPHPSPSSSAPTPASRTVYSDRF
IPSRAGSNLALFDLAPSPSHHDAAAAAASPGAPPPSGSTPASSPYCALLRAALFGPTTPDRVASSASACS
SSSSAGASPVGSPATGNIFRFKAEVPRNAKRALFSDGDDEGVLFPGVFTTRGTGPRKIPRSPYKVLDAPA
LQDDFYLNLVDWSSHNILAVGLGNCVYLWNACSSKVTKLCDLGVDDNVCSVGWAQRGTHLAVGTNQGKVQ
VWDATRCKRIRTMESHRMRVGALAWNSSLLSSGSRDKSILHHDIRAQDDYISRLAGHKSEVCGLKWSYDN
RQLASGGNDNRLYVWNQHSAHPVLKYTEHTAAVKAIAWSPHLHGLLASGGGTADRCIRFWNTTTNMHLNC
VDTGSQVCNLVWSKNVNELVSTHGYSQNQIIVWRYPTMSKLATLTGHTYRVLYLAISPDGQTIVTGAGDE
TLRFWNVFPSPKSQSSDSLSSIGATSFVRSYIR
>Os01g74146.1
MATDASPKPAPPRLNVPPAMAGGLRLDPAVASPARLLLDVPKTPSPSKTTYSDRFIPCRSSSRLHNFALL
DRDRASPSSTTDDAPYSRLLRAEIFGPDSPSPAPSSPNTNLFRFKTDHPSPKSPFAASAAATAGHYDCTA
GSAESSTPRKPPRKVPKTPHKVLDAPSLQDDFYLNLVDWSSQNTLAVGLGNCVYLWSASNCKVTKLCDLG
PRDSVCAVHWTREGSYLAIGTSLGDVQIWDSSRCKRIRNMGGHQTRTGVLAWSSRILSSGSRDKNILQHD
IRVPSDYISKFSGHRSEVCGLKWSHDDRELASGGNDNQLLVWNQRSQQPILRLTEHTAAVKAIAWSPHQQ
GLLASGGGTADRCIRFWNTVNGNMLNSVDTGSQVCNLAWCKNVNELVSTHGYSQNQIMVWKYPSMSKVAT
LTGHTLRVLYLAMSPDGQTIVTGAGDETLRFWNIFPSMKTQAPVRDIGLWSFSRSHIR
>TraesCS1A02G443600.1
MDAAGGNGSSSSVMCQLVSAEGEQLGAALYLPHNVGPPQLQDIVNQLLHNEDKLPYAFYV
GDEELSVQLGAFMQRNNATAEVTLRIVYQPQAVFRIRPVNRCSATIAGHTEAVLAVSFSP
DGRCLASGSGDTTVRFWDLSTQTPLYTCKGHKNWVLCIAWSPDGKHLVSGSKSGELILWD
PKTGNQLGTPLTGHRKWITAVSWEPVHLQSPSRRFVSASKDGDARIWDITTKKCVISLSG
HTNAVTCVKWGGDGLIYTGSEDCLIKVWETTQGKLVKTLQGHGHWVNSLALSTEYVLRTG
AYDHTGKTFSSPEEMKEAALARYEKMRGNAPERLVSGSDDFTMFLWEPTISKQPKARMTG
HQKVVNHVYFSPDGQWLASASFDKSVKLWNGITGKFVAAFRGHVADVYQISWSADSRLLL
SGSKDSTLKVWDIRARKLKQDLPGHADEVYAVDWSPDGEKVVSGGKDRVLKLWMN
>TraesCS1B02G166800.1
MALRVAADDEQQFTMHVVVDTHRIDRFIPSRTGSNLALFDLAPAPSSSASGSAAPPSPYC
VLLRAALFGPDTPDRLASSAGASSSSAASPVGSPAGGNIFRFKAEVPRNAKRALFVGGDD
QDLLFPGIFTPKGSGPRKIPRSPYKIPSFLMIFLYKERISRECDSPACCFCQVLDAPALQ
DDFYLNLVDWSSHNVLSVRLGNCVYLWNACSSKVTKLCDLGADDTVCSVSWAQRGTHLAV
GTNQGTVQIWDATRCKRMRTMESHRMRVGALAWNSSLLSSGSRDKNILHHDLHGLLASGG
GTADRCIRFWNTTTNTHLSSMDTGSQVCNLVWSKNVNELVSTHGYSQNQIIVWRYPTMSK
LATLTGHTFRVLYLAISPDGQTIVTGAGDETLRFWNVFPSPKSQSSDSLSSIGATSFVRS
YIR
>TraesCS1B02G478100.1
MDAAAAGNGSSSSVMCQLVSAEGEQLGAALYLPHNVGPPQLQDIVNQLLHNEDKLPYAFY
VGDEELSLQLGAFMQRNNATAEVTLRIVYQPQAVFRIRPVNRCSATIAGHTEAVLAVSFS
PDGRCLASGSGDTTVRFWDLSTQTPLYTCKGHKNWVLCIAWSPDGKHLVSGSKSGELILW
DPKTGNQLGAPLTGHRKWITAVSWEPVHLQSPSRRFVSASKDGDARIWDITTKKCVISLS
GHTNAVTCVKWGGDGLIYTGSEDCLIKVWETTQGKLVKTLQGHGHWVNSLALSTEYVLRT
GAYDHTGKTFSSPEEMKEAALARYEKMRGNAPERLVSGSDDFTMFLWEPTISKQPKARMT
GHQKVVNHVYFSPDGQWLASASFDKSVKLWNGITGKFVAAFRGHVADVYQISWSADSRLL
LSGSKDSTLKVWDIRARKLKQDLPGHADEVYAVDWSPDGEKVVSGGKDRVLKLWMN
>TraesCS1D02G451700.1
MDGAGGNGSSGSVMCQLVSAEGEQLGAALYLPHNVGPPQLQDIVNQLLHNEDKLPYAFYV
GDEELSLQLGAFMQRNNATAEVTLRIVYQPQAVFRIRPVNRCSATIAGHTEAVLAVSFSP
DGRCLASGSGDTTVRFWDLSTQTPLYTCKGHKNWVLCIAWSPDGKHLVSGSKSGELILWD
PKTGNQLGAPLTGHRKWITAVSWEPVHLQSPSRRFVSASKDGDARIWDITTKKCVISLSG
HTNAVTCVKWGGDDLIYTGSEDCLIKVWETTQGKLVKTLQGHGHWVNSLALSTEYVLRTG
AYDHTGKTFSSPEEMKEAALARYEKMRGNAPERLVSGSDDFTMFLWEPTISKQPKARMTG
HQKVVNHVYFSPDGQWLASASFDKSVKLWNGITGKFVAAFRGHVADVYQISWSADSRLLL
SGSKDSTLKVWDIRARKLKQDLPGHADEVYAVDWSPDGEKVVSGGKDRVLKLWMN
>TraesCS2A02G440000.2
MPPLHEPGSRPRPYMPSLCSTPRNPAVKCYGDRFIPDRSAMDMDMAHYLLTEPRKDRKNG
ATPSPAKEAYRKLLAEKLLNNCTRILAFRNKPPEPDNSILTELRADVASVQARPAKKRRY
IPQSADRTLDAPDLVDDYYLNLLDWGSANVLSIALGNTVYLWDAASGSTSELVTVDEDDG
PVTSVSWAPDGQNIAIGLNSSAVQIWDSSSNRLLRTLQGVHESRVGSLAWNKSILTAGGM
DGKIVNNDVRIRDHAVQTYRGHSQEVCGLKWSGSGRQLASGGNDNLLHIWDVSMASSTQS
AGRTQWLHRMEDHSAAVKALAWCPFQSNLLASGGGANDRCIKFWNTHTGACLNSVDTGSQ
VCALLWNKNDRELLSSHGFTQNQLTLWKYPSMAKMAELNGHTSRVLFMAQVIFARSLCFV
AKFETHTVCTTDGLWLSFVEPLQSPDGCTVASAAADETLRFWNVFSEAPKSAVKEKTSQS
RMFNSYNHLR
>TraesCS2B02G461400.1
MDAGSDMMSPEKSGRRGARPPLREAGSISTPSMPPLQEPGSRPRPYMPSLCSTPRNPAVK
CYGDRFIPDRSAMDMDMAHYLLTEPRKDRKNAVTPSPGKEAYRKLLAEKLLNNRTRILAF
RNRPPEPENSILTELRADVASVQARPAKKRRYIPQSAERTLDAPDLLDDYYLNLLDWGSA
NVLSIALGNTVYLWDAASGSTSELVTIDEDDGPVTSVSWAPDGQHIAIGLNSSAVQIWDS
SSNRLLRTLQGVHESRVGSLSWNKSILTAGGMDGKIVNNDVRIREHAVQTYRGHTQEVCG
LKWSGSGRQLASGGNDNLLHIWDVSMASSAQSAGRTQWLHRMEDHSAAVKALAWCPFQSN
LLASGGGANDRCIKFWNTHTGACLNSVDTGSQVCALLWNKNDRELLSSHGFTQNQLTLWK
YPSMVKMAELNGHTSRVLFMAQSPDGCTVASAAADETLRFWNVFPDAPKSAVKEKTSQSR
LFNSYNHLR
>TraesCS2D02G438800.1
MDAGSDLMSPEKSGRRGARPPLREAGATPSMPPLQEPGSRPRPYMPSLCSTPRNPAVKCY
GDRFIPDRSAMDMDMAHYLLTEPRKDRKNGATPSPGKETYRKLLAEKLLNNRTRILAFRN
KPPEPENSIFTELRADVASVQARPAKKRRYIPQSADRTLDAPDLVDDYYLNLLDWGSANV
LSIALGNTVYLWDAASGSTSELVTVDEDDGPVTSVSWAPDGQNIAIGLNSSAVQIWDSSS
NRLLRTLQGAHESRVGSLAWNKSILTAGGMDGKIVNNDVRIRDHAVQTYRGHSQEVCGLK
WSGSGRQLASGGNDNLLHIWDVSMASSAQSAGRTQWLHRMEDHSAAVKALAWCPFQSNLL
ASGGGANDRCIKFWNTHTGACLNSVDTGSQVCALLWNKNDRELLSSHGFTQNQLTLWKYP
SMAKMAELNGHTSRVLFMAQSPDGCTVASAAADETLRFWNVFPDAPKSAVKEKATQSRLF
NSYNHLR
>TraesCS4B02G346200.2
MDHHQQGQGQPPSPADANSKPPTPSSTPASRHGSGTAPSWMSSSEGAPPRGPASSSASSA
PPTPASRTVYSDRFIPSRTGSNLALFDLAPAPSSSGSAAAAAPPSPYCALLRAALFGPDA
PDRLASSAGASSSSSAASPVGSPAGGNIFRFKAEVPRNAKRALFAGGDDQDLLFPGIFTP
KGSGPRKIPRSPYKVLDAPALQDDFYLNLVDWSSHNVLSVGLGNCVYLWNACSSKVTKLC
DLGADDTVCSVSWAQRGTHLAVGTNQGTVQIWDATRCKRMRTMESHRMRVGALAWNSSLL
SSGSRDKNILHHDLRAPEDYVSKLTGHKSEVCGLKWSYDNRQLASGGNDNKLFVWNQHSV
QPVLKYTEHTAAVKAIAWSPHLHGLLASGGGTADRCIRFWNTTTNTHLSSMDTGSQVCNL
VWSKNVNELVSTHGYSQNQIIVWRYPTMSKLATLTGHTFRVLYLAISPDGQTIVTGAGDE
TLRFWNVFPSPKSQSSDSLSSIGATSFVRSYIR
>TraesCS4D02G341200.1
MDHHQHQQPPSPADANSKPPTPSSTHASRHASGAALSWPPSSAEGAPARGPASSSASSAP
ATPASRTVYSDRFIPSRTGSNLALFDLAPAPSSSSGSAAAAAPPSPYCALLRAALFGPDT
PDRLASSAGASSSSAASPVGSPAGGNIFRFKAEVPRNAKRALFAGGDDQDLLFPGIFTPK
GSGPRKIPRSPYKVLDAPALQDDFYLNLVDWSSHNVLSVGLGNCVYLWNACSSKVTKLCD
LGADDTVCSVSWAQRGTHLAVGTNQGTVQIWDATRCKRMRTMESHRMRVGALAWNSSLLS
SGSRDKNILHHDLRAPEDYVSKLTGHKSEVCGLKWSYDNRQLASGGNDNKLFVWNQHSVQ
PVLKYTEHTAAVKAIAWSPHLHGLLASGGGTADRCIRFWNTTTNTHLSSMDTGSQVCNLV
WSKNVNELVSTHGYSQNQIIVWRYPTMSKLATLTGHTFRVLYLAISPDGQTIVTGAGDET
LRFWNVFPSPKSQSSDSLSSIGATSFVRSYIR
>TraesCS5A02G197800.1
MDMDMAYYLLTEPKKGKENEAVVSPAKEAYRRLLAEKLLGSRTRILAFRNKPPEPEGMLP
QILFETPTSSQTKPTKQRRKIPQVCQLLYCLWIFWFFRQLALFCWLHHAWIASFFQFAER
TLDAPGVVDDYYLNVLDWGSKNLVSVALENTLYLWNASDSSTSELVTVDADYGPITSVSW
ACEGQHIAVGLNSSDIQLWDTSSNRMLRTLRGVHESRVGSLAWNSSILTTGGMDGKIVNN
DVRMRSHMVQTYRGHEAEVCGLRWSGSLQQLASGGNDNLVHIWDASMASSNPSLGHNRWL
HRFSDHLSAVKALAWCPFQSNLLASGGGGNDRCIKFWNTHTGLCLNSVDTGAQVCALLWN
KNEKELLSACGFVQKPLTLWKYPSMVKLAELEGHTSRVLCLAQSPDGPTVASVAADETLR
FWNVFGTSEAPKPAAKTVHTGMFSFSHIR
>TraesCS5A02G272600.1
MDAGSRSISSGKSCAAAQRPLQEAGSRPYMPSLSTRNPSAKCYGDRFIPDRSAMDMDVAH
YLLTEGKKDKENAAASPSKEAYRRLLAEKLLNNRTRILAFRNKPPEPENVFAADTVSSHQ
AKPAKQRRYIPQSAERTLDAPDLVDDYYLNLMDWGSSNVLSIALGDTMYLWDASSGSTSE
LVTVEEDNGPITSVSWAPDGRHLAIGLNSSDIQLWDTSSSRLLRTLKGVHESRVGSLAWN
NNILTTGGMDGRIVNNDVRIRDHAVQTYQGHSQEVCGLKWSGSGQQLASGGNDNLLHIWD
VSMASSMPSAGRNQWLHRLEDHTAAVKALAWCPFQSNLLATGGGGSDRCIKFWNTHTGAC
LNSVDTGSQVCSLLWNKNERELLSSHGFTQNQLTLWKYPSMVKMAELTGHTSRVLFMAQS
PDGCTVASASADETLRFWNVFGTPEVAKPAPKASHTGMFNSSFAHIR
>TraesCS5B02G272800.1
MDAGSRSISSGKSRAAVQRPPLQEAGSRPYMPPLSTRNPSAKCYGDRFIPDRSAMDMDVA
HYLLTEGKKDKENAVASPSKEAYRRLLAEKLLNNRTRILAFRNKPPEPENVFAADTVSSH
QAKPAKQRRYIPQSAERTLDAPDLVDDYYLNLMDWGSNNVLSIALGDTMYLWDASSGSTS
ELVTVEEDNGPITSVSWAPDGRHLAIGLNSSDIQLWDTSSSRLLRTLKGVHESRVGSLAW
NNNILTTGGMDGGIVNNDVRIRDHAVQTYQGHNQEVCGLKWSGSGQQLASGGNDNLLHIW
DVSMASSMPSAGRNQWLHRLEDHMAAVKALAWCPFQSNLLATGGGGSDRCIKFWNTHTGA
CLNSVDTGSQVCSLLWNKNERELLSSHGFTQNQLTLWKYPSMVKMAELTGHTSRVLFMAQ
SPDGCTVASASADETLRFWNVFGTPEVAKPAPKASHSGMFNSSFAHIR
>TraesCS5D02G280600.1
MDAGSRSISSGKNRAAVQRPPLQEAGSRPYMPSLSTRNPSAKCYGDRFIPDRSAMDMDVA
HYLLTEGKKDKENAAASPSKEAYRRLLAEKLLNNRTRILAFRNKPPEPENVFAADTVSSH
QAKPAKQRRYIPQSAERTLDAPDLVDDYYLNLMDWGSSNVLSIALGDTMYLWDASSGSTS
ELVTVEEDNGPITSVSWAPDGRHLAIGLNSSDIQLWDTSSSRLLRTLKGVHESRVGSLAW
NNNILTTGGMDGRIVNNDVRIRDHAVQTYQGHSQEVCGLKWSGSGQQLASGGNDNLLHIW
DVSMASSMPSAGRNQWLHRLEDHTAAVKALAWCPFQSNLLATGGGGSDRCIKFWNTHTGA
CLNSVDTGSQVCSLLWNKNERELLSSHGFTQNQLTLWKYPSMVKMAELTGHTSRVLFMAQ
SPDGCTVASASADETLRFWNVFGTPEVAKPAPKASHSGMFNSSFAHIR
>TraesCS7B02G353500.1
MAHQPESAPLMLFFYSFFCKSTNGALTRAAPSTATASSPAAPDPTSRSSTSPRAPPPLPP
DVPLPPHPTALLRAALFGPDTPDRLASSAGASSSSAASPVGSPAGGNIFRFKAEVPRKAK
RALFAGGDDQDLLFPGIFTPKGSGPRKIPRSPYKVLDAPALQDDFYLNLMDWSSHNVLSV
GLGNCVYLWNACSSKVTKLCDLGADDTVCSVSWAQRGTHLAVGTNQGTVQIWDATCCKRM
RTMESHRMRVGALAWNSSLLSSGSRDKNILHHDLHGLLASGGGTADRCIRFWNTTTNTHL
SSMDTGSQVCNLVWSKNVNELVSTHGYSQNQIIVWRYPTMSKLATLTGHTFRVLYLAISP
DGQTIVTGAGDEMLRFWNVFPSPKSQSSDSLSSIGATSFVRSYIR
>AT1G06590.1
MAGLTRTAGAFAVTPHKISVCILLQIYAPSAQMSLPFPFSSVAQHNRLGLYLLSLTKSCD
DIFEPKLEKLINQLREVGEEMDAWLTDHLTNRFSSLASPDDLLNFFNDMRGILGSLDSGV
VQDDQIILDPNSNLGMFVRRCILAFNLLSFEGVCHLFSSIEDYCKEAHSSFAQFGAPNNN
LESLIQYDQMDMENYAMDKPTEEIEFQKTASGIVPFHLHTPDSLMKATEGLLHNRKETSR
TSKKDTEATPVARASTSTLEESLVDESLFLRTNLQIQGFLMEQADAIEIHGSSSSFSSSS
IESFLDQLQKLAPELHRVHFLRYLNKLHSDDYFAALDNLLRYFDYSAGTEGFDLVPPSTG
CSMYGRYEIGLLCLGMMHFRFGHPNLALEVLTEAVRVSQQLSNDTCLAYTLAAMSNLLSE
MGIASTSGVLGSSYSPVTSTASSLSVQQRVYILLKESLRRADSLKLRRLVASNHLAMAKF
ELMHVQRPLLSFGPKASMRHKTCPVSVCKEIRLGAHLISDFSSESSTMTIDGSLSSAWLK
DLQKPWGPPVISPDSGSRKSSTFFQLCDHLVSIPGSVSQLIGASYLLRATSWELYGSAPM
ARMNTLVYATLFGDSSSSSDAELAYLKLIQHLALYKGYKDAFAALKVAEEKFLTVSKSKV
LLLKLQLLHERALHCGNLKLAQRICNELGGLASTAMGVDMELKVEASLREARTLLAAKQY
SQAANVAHSLFCTCHKFNLQIEKASVLLLLAEIHKKSGNAVLGLPYALASISFCQSFNLD
LLKASATLTLAELWLGLGSNHTKRALDLLHGAFPMILGHGGLELRARAYIFEANCYLSDP
SSSVSTDSDTVLDSLRQASDELQALEYHELAAEASYLMAMVYDKLGRLDEREEAASLFKK
HIIALENPQDVEQNMA
>AT1G78770.1
MREEEIEKIRGVVRDCVSKHLYSSAIFFADKVAALTNDPSDIYMQAQALFLGRHYRRAFH
LLNASKIVLRDLRFRYLAAKCLEELKEWDQCLLMLGDAKVDDDGIVYDAKDGNVIDFDKD
GEDREINISSAICFLRGKAYGALQNRSQARQWYKAAIKADPLCYEALECLIESHMLTSEE
ESSLLSSLQFSPEDGWLSSFYSCLIKKYDKESTVELKFKKLENETSGSVSGSSMITLANN
TDLLACKAEYYHQCCEYQKCFELTAALLEKDPFHLKCTLVHLAAAMELGNSNELYLMACN
LVKDYPSKALSWFAVGCYYYCIKKYAEARRYFSKATGIDGSFSPARIGYGNSFAAQEEGD
QAMSAYRTAARLFPGCHLPTLYIGMEYMRTHSYKLADQFFMQAKAICPSDPLVYNELGVV
AYHMKEYGKAVRWFEKTLAHIPSALTESWEPTVVNLAHAYRKLRKDREAISYYERALTLS
TKSLSTYSGLAYTYHLQGNFSAAISYYHKALWLKPDDQFCTEMLNVALMDECQNGVDSKV
ELC
>AT2G39090.1
MEVPKEQIATLIEHGLYDSAEMLGCFLVSSPTVSAETSPQLKAENLILLGDALFHQREHR
RAIHTYKQALHHYTRIPKQSSGISRSSLSLSTRSSVNASSISAINENEVRFKIASSHFAL
NETKAAIAEMESVKTRSLEMNILMAKLHRNSGYNRGAIAFYKECLRQCPYVLEAVIGLAE
LGVSAKDIISSFTQTSNRSAKVSLDQIDPTRWLQRYVEAQCCVASHAYKGALELFAELLQ
RFPNNVHLLTETAKVEAIIGKNDEAIMRFEKVRSIDPYTLTSMDEYAMLLQIKCDYSRLN
KLVHDLLSVDHTRAEVFVALSVLWERKDARTALSYAEKSIRVDERHIPGYIMKGNLLLQA
KRPEAAAIAFRAAQNLRSDLRSYQGLVHSYLAFGKTKEALYTAREAMNAMPQSAKALKLV
GDVHAFTSSGREKAKKFYESGLRLEPGYLGAVLALAELHLMEGRNGDAVSLLERYLKDYA
DDSLHVKLAQVFAATNMLQDSLSHFQAALRINPQNEAAKKGLDRLEKQMKGIDPDATDEN
DENDVEDVDGDTEEAELM
>AT3G05870.1
MKVKILRILLWHAVASWTWDAQDETCGICRMAFDGCCPDCKLPGDDCPLIWGACNHAFHL
HCILKWVNSQTSQAHCPMCRREWQFKE
>AT1G73177.1
MAEVSLGMLIDIVDEEWMRDTLPDDDLPLPPVLAVKTDDTEETNQETQQADAETWRDLAL
DTQ
