# Supplementary material for: Genome-Wide Identification and Analysis of APC E3 Ubiquitin Ligase Genes Family in Triticum aestivum
Source: Genes (Basel). 2024 Feb 21;15(3):271. doi: 10.3390/genes15030271 (PMC10970508; doi:10.3390/genes15030271)
Supplement: Supplementary file 1 [file genes-15-00271-s001.zip › Supplementary Table S2.xlsx]

## Sheet: Sheet1
Table S2 Specific primers used for this article
TaCCS52A-2-QRT-F	CTGACGACGAGCAGCAGTT
TaCCS52A-2-QRT-R	TCGAAGAGCGCGAGGTTG
TaCCS52B-2-QRT-F	AACCGATGCTCAGCCACAAT
TaCCS52B-2-QRT-R	TTCCCATCAGGTGACCATGC
TaCDC20-3-QRT-F	TCCGACTTCCAGTCAGACCA
TaCDC20-3-QRT-R	CGAAGCAATCCAAGCATGATGT
BSMV-TaCCS52B-2-QRT-F	TGATGTGCCAGCTGGTGAG
BSMV-TaCCS52B-2-QRT-R	TTGGTTGACGATGTCCTGGAG
BSMV-TaCDC20-3-QRT-F	CTGACAACCGGTGGAATGGA
BSMV-TaCDC20-3-QRT-R	GGAGCCATCTATTGTGACCCA
BSMV-TaCCS52B-2-F1	CCTTAATTAAATGCAACGCAACAACGCCAC
BSMV-TaCCS52B-2-R1	AAGGAAAAAAGCGGCCGCCTTGCTTCCACTAACAAGAT
BSMV-TaCDC20-3-F2	AAGGAAAAAAGCGGCCGCTAGTTGTCTGAAGAACCAGA
BSMV-TaCDC20-3-R2	GATGATTCTTCTTCCGTTGCTAGCTCGTTGCAAATAAAGCATTCCTC
CDC-F	CAAATACGCCATCAGGGAGAACATC
CDC-R	CGCTGCCGAAACCACGAGAC
BSMV-F	CGAGCGAAAAGAGCCACAAC
BSMV-R	CTTCCTCGGCATCTGGAATGA
CWMV-F	ACGAGGACGAGTGTGTTGTC
CWMV-R	CACCTTTAGCAGCACCGAGA
