# Supplementary material for: Genome-Wide Identification and Analysis of APC E3 Ubiquitin Ligase Genes Family in Triticum aestivum
Source: Genes (Basel). 2024 Feb 21;15(3):271. doi: 10.3390/genes15030271 (PMC10970508; doi:10.3390/genes15030271)
Supplement: Supplementary file 1 [file genes-15-00271-s001.zip › Supplementary Table S3.xlsx]

## Sheet: S3
Table S3 Chromosome distribution of APC E3 ubiquitin ligases in wheat
1A	TraesCS1A02G443600.1	591948406	591953951
1B	TraesCS1B02G166800.1	294926224	294966206
1B	TraesCS1B02G478100.1	686749388	686755409
1D	TraesCS1D02G451700.1	493705055	493710507
2A	TraesCS2A02G440000.2	690927389	690930130
2B	TraesCS2B02G461400.1	655009903	655012488
2D	TraesCS2D02G438800.1	548080286	548082886
4B	TraesCS4B02G346200.2	640006920	640011111
4D	TraesCS4D02G341200.1	498031682	498035987
5A	TraesCS5A02G197800.1	401758452	401760427
5A	TraesCS5A02G272600.1	482315663	482317456
5B	TraesCS5B02G272800.1	458385818	458388103
5D	TraesCS5D02G280600.1	381978841	381981151
7B	TraesCS7B02G353500.1	611443510	611458578
