# Supplementary material for: Genome-Wide Identification and Analysis of APC E3 Ubiquitin Ligase Genes Family in Triticum aestivum
Source: Genes (Basel). 2024 Feb 21;15(3):271. doi: 10.3390/genes15030271 (PMC10970508; doi:10.3390/genes15030271)
Supplement: Supplementary file 1 [file genes-15-00271-s001.zip › Supplementary Table S4.xlsx]

## Sheet: Sheet1
Table S4 Collinear events of APC E3 ubiquitin ligases in wheat
Chr1A	591948406	591953951	Chr1B	686749388	686755409
Chr1A	591948406	591953951	Chr1D	493705055	493710507
Chr1B	686749388	686755409	Chr1D	493705055	493710507
Chr2A	690927389	690930130	Chr2B	655009903	655012488
Chr2A	690927389	690930130	Chr2B	655009903	655012488
Chr2A	690927389	690930130	Chr2D	548080286	548082886
Chr2A	690927389	690930130	Chr6D	348083345	348085723
Chr2B	655009903	655012488	Chr2D	548080286	548082886
Chr2B	655009903	655012488	Chr6A	495450495	495453418
Chr2B	655009903	655012488	Chr6B	532043561	532045921
Chr2D	548080286	548082886	Chr6A	495450495	495453418
Chr2D	548080286	548082886	Chr6B	532043561	532045921
Chr4B	640006920	640011111	Chr4D	498031682	498035987
Chr5A	482315663	482317456	Chr5B	458385818	458388103
Chr5A	401758452	401763369	Chr5B	337463807	337467818
Chr5A	482315663	482317456	Chr5D	381978841	381981151
Chr5B	458385818	458388103	Chr5D	381978841	381981151
