# Supplementary material for: Genome-Wide Identification and Analysis of APC E3 Ubiquitin Ligase Genes Family in Triticum aestivum
Source: Genes (Basel). 2024 Feb 21;15(3):271. doi: 10.3390/genes15030271 (PMC10970508; doi:10.3390/genes15030271)
Supplement: Supplementary file 1 [file genes-15-00271-s001.zip › Supplementary Table S5.xlsx]

## Sheet: Sheet1
Table S5 Distribution of the conserved domains of 14 APC E3 ubiquitin ligases in wheat
Gene ID	Hit type	PSSM-ID	From	To	E-Value	Bitscore	Accession	Short name	Incomplete	Superfamily
TraesCS1A02G443600.1	specific	238121	147	473	7.4011e-85	262.656	cd00200	WD40	-	cl29593
TraesCS1A02G443600.1	specific	429846	13	73	2.88803e-11	58.7143	pfam08154	NLE	-	cl06962
TraesCS1A02G443600.1	specific	197651	101	138	7.36932e-10	53.8554	smart00320	WD40	-	cl29593
TraesCS1B02G166800.1	superfamily	453027	188	396	6.87787e-23	97.7908	cl29593	WD40 superfamily	N	-
TraesCS1B02G478100.1	specific	238121	148	474	3.52105e-84	261.115	cd00200	WD40	-	cl29593
TraesCS1B02G478100.1	specific	429846	14	74	3.91859e-11	58.3291	pfam08154	NLE	-	cl06962
TraesCS1B02G478100.1	specific	197651	102	139	6.43968e-10	54.2406	smart00320	WD40	-	cl29593
TraesCS1D02G451700.1	specific	238121	147	473	4.28887e-84	260.73	cd00200	WD40	-	cl29593
TraesCS1D02G451700.1	specific	429846	13	73	3.90997e-11	58.3291	pfam08154	NLE	-	cl06962
TraesCS1D02G451700.1	specific	197651	101	138	6.24045e-10	54.2406	smart00320	WD40	-	cl29593
TraesCS2A02G440000.2	specific	225201	146	476	3.14469e-39	147.928	COG2319	WD40	N	cl43672
TraesCS2B02G461400.1	specific	225201	178	475	1.09518e-46	168.343	COG2319	WD40	N	cl43672
TraesCS2D02G438800.1	specific	225201	176	473	8.44504e-46	166.032	COG2319	WD40	N	cl43672
TraesCS4B02G346200.2	specific	238121	210	486	4.35336e-40	146.326	cd00200	WD40	-	cl29593
TraesCS4D02G341200.1	specific	238121	209	485	6.86754e-40	145.941	cd00200	WD40	-	cl29593
TraesCS5A02G197800.1	specific	238121	134	423	1.18126e-41	149.408	cd00200	WD40	-	cl29593
TraesCS5A02G272600.1	specific	238121	167	439	2.52916e-44	156.726	cd00200	WD40	-	cl29593
TraesCS5B02G272800.1	specific	225201	156	453	2.64147e-43	158.713	COG2319	WD40	N	cl43672
TraesCS5D02G280600.1	specific	238121	168	440	1.63048e-44	157.497	cd00200	WD40	-	cl29593
TraesCS7B02G353500.1	superfamily	453027	170	378	8.31959e-23	97.0204	cl29593	WD40 superfamily	N	-
