# Supplementary material for: Genome-Wide Identification and Analysis of APC E3 Ubiquitin Ligase Genes Family in Triticum aestivum
Source: Genes (Basel). 2024 Feb 21;15(3):271. doi: 10.3390/genes15030271 (PMC10970508; doi:10.3390/genes15030271)
Supplement: Supplementary file 1 [file genes-15-00271-s001.zip › Supplementary Table S6.xlsx]

## Sheet: Sheet1
Table S6 Motif analysis of 14 APC E3 ubiquitin ligases in wheat
	motif 1	motif 2	motif 3	motif 4	motif 5	motif 6	motif 7	motif 8	motif 9	motif 10
TraesCS1D02G451700.1	0	1	1	1	1	1	1	1	1	1
TraesCS1A02G443600.1	0	1	1	1	1	1	1	1	1	1
TraesCS1B02G478100.1	0	1	1	1	1	1	1	1	1	1
TraesCS7B02G353500.1	1	1	0	1	1	0	0	1	1	1
TraesCS1B02G166800.1	1	1	0	1	1	0	1	1	1	1
TraesCS4B02G346200.2	1	1	1	1	1	1	1	1	1	1
TraesCS4D02G341200.1	1	1	1	1	1	1	1	1	1	1
TraesCS5A02G197800.1	1	1	1	1	1	1	0	1	1	1
TraesCS5B02G272800.1	1	1	1	1	1	1	1	1	1	1
TraesCS2D02G438800.1	1	1	1	1	1	1	1	1	1	1
TraesCS5A02G272600.1	1	1	1	1	1	1	1	1	1	1
TraesCS2B02G461400.1	1	1	1	1	1	1	1	1	1	1
TraesCS2A02G440000.2	1	1	1	2	1	1	1	1	1	1
TraesCS2D02G438800.1	1	1	1	1	1	1	1	1	1	1
