# Supplementary material for: Genome-Wide Identification and Analysis of APC E3 Ubiquitin Ligase Genes Family in Triticum aestivum
Source: Genes (Basel). 2024 Feb 21;15(3):271. doi: 10.3390/genes15030271 (PMC10970508; doi:10.3390/genes15030271)
Supplement: Supplementary file 1 [file genes-15-00271-s001.zip › Supplementary Table S7.xlsx]

## Sheet: Sheet1
Table S7 Cis-acting elements prediction of 14 APC E3 ubiquitin ligases in wheat
ID	NAME	SEQUENCE	LOCATION	LENGTH		SPECIES	CIS-ACTING REGULATORY ELEMENT
TraesCS1A02G443600.1	TCT-motif	TCTTAC	571	6	+	Arabidopsis thaliana	light responsive element
TraesCS1A02G443600.1	TGA-element	AACGAC	639	6	-	Brassica oleracea	auxin-responsive element
TraesCS1A02G443600.1	CAT-box	GCCACT	1125	6	-	Arabidopsis thaliana	related to meristem expression
TraesCS1A02G443600.1	TATC-box	TATCCCA	1292	7	-	Oryza sativa	gibberellin-responsiveness
TraesCS1A02G443600.1	CAAT-box	CAACCAACTCC	133	10	+	Arabidopsis thaliana	promoter and enhancer regions
TraesCS1A02G443600.1	CAAT-box	CCAAT	340	5	-	Arabidopsis thaliana	promoter and enhancer regions
TraesCS1A02G443600.1	CAAT-box	CCAAT	459	5	-	Arabidopsis thaliana	promoter and enhancer regions
TraesCS1A02G443600.1	CAAT-box	CCAAT	559	5	-	Arabidopsis thaliana	promoter and enhancer regions
TraesCS1A02G443600.1	CAAT-box	CAAAT	621	5	-	Pisum sativum	promoter and enhancer regions
TraesCS1A02G443600.1	CAAT-box	CAAAT	677	5	-	Pisum sativum	promoter and enhancer regions
TraesCS1A02G443600.1	CAAT-box	CCAAT	726	5	+	Arabidopsis thaliana	promoter and enhancer regions
TraesCS1A02G443600.1	CAAT-box	CAAAT	1150	5	+	Pisum sativum	promoter and enhancer regions
TraesCS1A02G443600.1	CAAT-box	CAAAT	1183	5	+	Pisum sativum	promoter and enhancer regions
TraesCS1A02G443600.1	CAAT-box	CCAAT	1359	5	-	Arabidopsis thaliana	promoter and enhancer regions
TraesCS1A02G443600.1	A-box	CCGTCC	198	6	+	Petroselinum crispum	cis-acting regulatory element
TraesCS1A02G443600.1	CCAAT-box	CAACGG	19	6	+	Hordeum vulgare	MYBHv1 binding site
TraesCS1A02G443600.1	TATA-box	TATAA	528	5	-	Arabidopsis thaliana	core promoter element
TraesCS1A02G443600.1	TATA-box	TATA	529	4	+	Arabidopsis thaliana	core promoter element
TraesCS1A02G443600.1	TATA-box	TACAAAA	643	7	-	Oryza sativa	core promoter element
TraesCS1A02G443600.1	TATA-box	ATATAT	767	6	-	Brassica napus	core promoter element
TraesCS1A02G443600.1	TATA-box	TATATA	768	6	-	Arabidopsis thaliana	core promoter element
TraesCS1A02G443600.1	TATA-box	TATA	770	4	-	Arabidopsis thaliana	core promoter element
TraesCS1A02G443600.1	TGACG-motif	TGACG	130	5	-	Hordeum vulgare	MeJA-responsiveness
TraesCS1A02G443600.1	TGACG-motif	TGACG	295	5	-	Hordeum vulgare	MeJA-responsiveness
TraesCS1A02G443600.1	TGACG-motif	TGACG	1117	5	+	Hordeum vulgare	MeJA-responsiveness
TraesCS1A02G443600.1	LTR	CCGAAA	1061	6	+	Hordeum vulgare	low-temperature responsiveness
TraesCS1A02G443600.1	CGTCA-motif	CGTCA	130	5	+	Hordeum vulgare	MeJA-responsiveness
TraesCS1A02G443600.1	CGTCA-motif	CGTCA	295	5	+	Hordeum vulgare	MeJA-responsiveness
TraesCS1A02G443600.1	CGTCA-motif	CGTCA	1117	5	-	Hordeum vulgare	MeJA-responsiveness
TraesCS1B02G166800.1	CAAT-box	CCAAT	567	5	-	Arabidopsis thaliana	promoter and enhancer regions
TraesCS1B02G166800.1	CAAT-box	CCAAT	598	5	-	Arabidopsis thaliana	promoter and enhancer regions
TraesCS1B02G166800.1	CAAT-box	CAAAT	657	5	-	Pisum sativum	promoter and enhancer regions
TraesCS1B02G166800.1	CAAT-box	CAAAT	942	5	+	Pisum sativum	promoter and enhancer regions
TraesCS1B02G166800.1	CAAT-box	CCAAT	1235	5	-	Arabidopsis thaliana	promoter and enhancer regions
TraesCS1B02G166800.1	CAAT-box	CAAAT	1249	5	-	Pisum sativum	promoter and enhancer regions
TraesCS1B02G166800.1	ABRE	GCCGCGTGGC	697	9	+	Oryza sativa	abscisic acid responsiveness
TraesCS1B02G166800.1	ABRE	ACGTG	1087	5	-	Arabidopsis thaliana	abscisic acid responsiveness
TraesCS1B02G166800.1	ABRE	ACGTG	1188	5	+	Arabidopsis thaliana	abscisic acid responsiveness
TraesCS1B02G166800.1	CAT-box	GCCACT	13	6	-	Arabidopsis thaliana	related to meristem expression
TraesCS1B02G166800.1	G-Box	CACGTT	1087	6	+	Pisum sativum	light responsiveness
TraesCS1B02G166800.1	G-Box	CACGTT	1187	6	-	Pisum sativum	light responsiveness
TraesCS1B02G166800.1	GTGGC-motif	CAGCGTGTGGC	755	10	-	Hordeum vulgare	light responsive element
TraesCS1B02G166800.1	TGACG-motif	TGACG	22	5	+	Hordeum vulgare	MeJA-responsiveness
TraesCS1B02G166800.1	TGACG-motif	TGACG	1165	5	+	Hordeum vulgare	MeJA-responsiveness
TraesCS1B02G166800.1	TATA-box	ATTATA	1114	6	+	Brassica napus	core promoter element
TraesCS1B02G166800.1	TATA-box	TATAA	1115	5	-	Arabidopsis thaliana	core promoter element
TraesCS1B02G166800.1	TATA-box	TATA	1116	4	-	Arabidopsis thaliana	core promoter element
TraesCS1B02G166800.1	Sp1	GGGCGG	663	6	+	Oryza sativa	light responsive element
TraesCS1B02G166800.1	A-box	CCGTCC	738	6	+	Petroselinum crispum	cis-acting regulatory element
TraesCS1B02G166800.1	RY-element	CATGCATG	43	8	+	Helianthus annuus	cis-acting regulatory element involved in seed-specific regulation
TraesCS1B02G166800.1	GC-motif	CCCCCG	267	6	+	Zea mays	enhancer-like element involved in anoxic specific inducibility
TraesCS1B02G166800.1	GC-motif	CCCCCG	279	6	+	Zea mays	enhancer-like element involved in anoxic specific inducibility
TraesCS1B02G166800.1	CGTCA-motif	CGTCA	22	5	-	Hordeum vulgare	MeJA-responsiveness
TraesCS1B02G166800.1	CGTCA-motif	CGTCA	1165	5	-	Hordeum vulgare	MeJA-responsiveness
TraesCS1B02G166800.1	G-box	CACGAC	50	6	-	Zea mays	light responsiveness
TraesCS1B02G166800.1	G-box	CACGAC	846	6	-	Zea mays	light responsiveness
TraesCS1B02G166800.1	G-box	GCCACGTGGA	1085	9	+	Arabidopsis thaliana	light responsiveness
TraesCS1B02G478100.1	TATA-box	TATAA	531	5	-	Arabidopsis thaliana	core promoter element
TraesCS1B02G478100.1	TATA-box	TATA	532	4	+	Arabidopsis thaliana	core promoter element
TraesCS1B02G478100.1	TATA-box	TACAAAA	646	7	-	Oryza sativa	core promoter element
TraesCS1B02G478100.1	TATA-box	ATATAT	770	6	-	Brassica napus	core promoter element
TraesCS1B02G478100.1	TATA-box	TATATA	771	6	-	Arabidopsis thaliana	core promoter element
TraesCS1B02G478100.1	TATA-box	TATA	773	4	-	Arabidopsis thaliana	core promoter element
TraesCS1B02G478100.1	TGACG-motif	TGACG	133	5	-	Hordeum vulgare	MeJA-responsiveness
TraesCS1B02G478100.1	TGACG-motif	TGACG	298	5	-	Hordeum vulgare	MeJA-responsiveness
TraesCS1B02G478100.1	TGACG-motif	TGACG	1120	5	+	Hordeum vulgare	MeJA-responsiveness
TraesCS1B02G478100.1	LTR	CCGAAA	1064	6	+	Hordeum vulgare	low-temperature responsiveness
TraesCS1B02G478100.1	TCT-motif	TCTTAC	574	6	+	Arabidopsis thaliana	light responsive element
TraesCS1B02G478100.1	CAT-box	GCCACT	1128	6	-	Arabidopsis thaliana	related to meristem expression
TraesCS1B02G478100.1	TATC-box	TATCCCA	1295	7	-	Oryza sativa	gibberellin-responsiveness
TraesCS1B02G478100.1	CAAT-box	CAACCAACTCC	136	10	+	Arabidopsis thaliana	promoter and enhancer regions
TraesCS1B02G478100.1	CAAT-box	CCAAT	343	5	-	Arabidopsis thaliana	promoter and enhancer regions
TraesCS1B02G478100.1	CAAT-box	CCCAATTT	460	8	-	Arabidopsis thaliana	promoter and enhancer regions
TraesCS1B02G478100.1	CAAT-box	CCAAT	462	5	-	Arabidopsis thaliana	promoter and enhancer regions
TraesCS1B02G478100.1	CAAT-box	CCAAT	562	5	-	Arabidopsis thaliana	promoter and enhancer regions
TraesCS1B02G478100.1	CAAT-box	CAAAT	624	5	-	Pisum sativum	promoter and enhancer regions
TraesCS1B02G478100.1	CAAT-box	CCAAT	729	5	+	Arabidopsis thaliana	promoter and enhancer regions
TraesCS1B02G478100.1	CAAT-box	CAAAT	1153	5	+	Pisum sativum	promoter and enhancer regions
TraesCS1B02G478100.1	CAAT-box	CCAAT	1362	5	-	Arabidopsis thaliana	promoter and enhancer regions
TraesCS1B02G478100.1	TCCC-motif	TCTCCCT	198	7	+	Spinacia oleracea	light responsive element
TraesCS1B02G478100.1	CGTCA-motif	CGTCA	133	5	+	Hordeum vulgare	MeJA-responsiveness
TraesCS1B02G478100.1	CGTCA-motif	CGTCA	298	5	+	Hordeum vulgare	MeJA-responsiveness
TraesCS1B02G478100.1	CGTCA-motif	CGTCA	1120	5	-	Hordeum vulgare	MeJA-responsiveness
TraesCS1D02G451700.1	CGTCA-motif	CGTCA	130	5	+	Hordeum vulgare	MeJA-responsiveness
TraesCS1D02G451700.1	CGTCA-motif	CGTCA	295	5	+	Hordeum vulgare	MeJA-responsiveness
TraesCS1D02G451700.1	CGTCA-motif	CGTCA	1117	5	-	Hordeum vulgare	MeJA-responsiveness
TraesCS1D02G451700.1	TCCC-motif	TCTCCCT	195	7	+	Spinacia oleracea	light responsive element
TraesCS1D02G451700.1	CAT-box	GCCACT	1125	6	-	Arabidopsis thaliana	related to meristem expression
TraesCS1D02G451700.1	TATC-box	TATCCCA	1292	7	-	Oryza sativa	gibberellin-responsiveness
TraesCS1D02G451700.1	TCT-motif	TCTTAC	571	6	+	Arabidopsis thaliana	light responsive element
TraesCS1D02G451700.1	CAAT-box	CAACCAACTCC	133	10	+	Arabidopsis thaliana	promoter and enhancer regions
TraesCS1D02G451700.1	CAAT-box	CCAAT	340	5	-	Arabidopsis thaliana	promoter and enhancer regions
TraesCS1D02G451700.1	CAAT-box	CCCAATTT	457	8	-	Arabidopsis thaliana	promoter and enhancer regions
TraesCS1D02G451700.1	CAAT-box	CCAAT	459	5	-	Arabidopsis thaliana	promoter and enhancer regions
TraesCS1D02G451700.1	CAAT-box	CCAAT	559	5	-	Arabidopsis thaliana	promoter and enhancer regions
TraesCS1D02G451700.1	CAAT-box	CAAAT	621	5	-	Pisum sativum	promoter and enhancer regions
TraesCS1D02G451700.1	CAAT-box	CAAAT	677	5	-	Pisum sativum	promoter and enhancer regions
TraesCS1D02G451700.1	CAAT-box	CCAAT	726	5	+	Arabidopsis thaliana	promoter and enhancer regions
TraesCS1D02G451700.1	CAAT-box	CAAAT	762	5	-	Pisum sativum	promoter and enhancer regions
TraesCS1D02G451700.1	CAAT-box	CAAAT	1150	5	+	Pisum sativum	promoter and enhancer regions
TraesCS1D02G451700.1	CCAAT-box	CAACGG	19	6	+	Hordeum vulgare	MYBHv1 binding site
TraesCS1D02G451700.1	A-box	CCGTCC	4	6	-	Petroselinum crispum	cis-acting regulatory element
TraesCS1D02G451700.1	LTR	CCGAAA	1061	6	+	Hordeum vulgare	low-temperature responsiveness
TraesCS1D02G451700.1	TGACG-motif	TGACG	130	5	-	Hordeum vulgare	MeJA-responsiveness
TraesCS1D02G451700.1	TGACG-motif	TGACG	295	5	-	Hordeum vulgare	MeJA-responsiveness
TraesCS1D02G451700.1	TGACG-motif	TGACG	1117	5	+	Hordeum vulgare	MeJA-responsiveness
TraesCS1D02G451700.1	TATA-box	TATAA	528	5	-	Arabidopsis thaliana	core promoter element
TraesCS1D02G451700.1	TATA-box	TATA	529	4	+	Arabidopsis thaliana	core promoter element
TraesCS1D02G451700.1	TATA-box	TACAAAA	643	7	-	Oryza sativa	core promoter element
TraesCS1D02G451700.1	TATA-box	ATATAT	767	6	-	Brassica napus	core promoter element
TraesCS1D02G451700.1	TATA-box	TATATA	768	6	-	Arabidopsis thaliana	core promoter element
TraesCS1D02G451700.1	TATA-box	TATA	770	4	-	Arabidopsis thaliana	core promoter element
TraesCS2A02G440000.2	MBS	CAACTG	241	6	+	Arabidopsis thaliana	MYB binding site involved in drought-inducibility
TraesCS2A02G440000.2	CGTCA-motif	CGTCA	79	5	+	Hordeum vulgare	MeJA-responsiveness
TraesCS2A02G440000.2	CGTCA-motif	CGTCA	150	5	-	Hordeum vulgare	MeJA-responsiveness
TraesCS2A02G440000.2	CGTCA-motif	CGTCA	406	5	-	Hordeum vulgare	MeJA-responsiveness
TraesCS2A02G440000.2	G-box	CACGTC	317	6	-	Zea mays	light responsiveness
TraesCS2A02G440000.2	TGA-element	AACGAC	848	6	+	Brassica oleracea	auxin-responsive element
TraesCS2A02G440000.2	TGA-element	AACGAC	1106	6	+	Brassica oleracea	auxin-responsive element
TraesCS2A02G440000.2	G-Box	CACGTT	1388	6	-	Pisum sativum	light responsiveness
TraesCS2A02G440000.2	O2-site	GATGACATGG	879	9	-	Zea mays	zein metabolism regulation
TraesCS2A02G440000.2	CAAT-box	CCAAT	444	5	+	Arabidopsis thaliana	promoter and enhancer regions
TraesCS2A02G440000.2	CAAT-box	CCAAT	587	5	-	Arabidopsis thaliana	promoter and enhancer regions
TraesCS2A02G440000.2	CAAT-box	CCAAT	913	5	+	Arabidopsis thaliana	promoter and enhancer regions
TraesCS2A02G440000.2	CAAT-box	CAAAT	1008	5	+	Pisum sativum	promoter and enhancer regions
TraesCS2A02G440000.2	CAAT-box	CAAAT	1267	5	-	Pisum sativum	promoter and enhancer regions
TraesCS2A02G440000.2	ABRE	ACGTG	318	5	+	Arabidopsis thaliana	abscisic acid responsiveness
TraesCS2A02G440000.2	ABRE	ACGTG	1389	5	+	Arabidopsis thaliana	abscisic acid responsiveness
TraesCS2A02G440000.2	Sp1	GGGCGG	824	6	+	Oryza sativa	light responsive element
TraesCS2A02G440000.2	A-box	CCGTCC	47	6	+	Petroselinum crispum	cis-acting regulatory element
TraesCS2A02G440000.2	A-box	CCGTCC	327	6	+	Petroselinum crispum	cis-acting regulatory element
TraesCS2A02G440000.2	A-box	CCGTCC	721	6	-	Petroselinum crispum	cis-acting regulatory element
TraesCS2A02G440000.2	CCAAT-box	CAACGG	522	6	-	Hordeum vulgare	MYBHv1 binding site
TraesCS2A02G440000.2	TGACG-motif	TGACG	79	5	-	Hordeum vulgare	MeJA-responsiveness
TraesCS2A02G440000.2	TGACG-motif	TGACG	150	5	+	Hordeum vulgare	MeJA-responsiveness
TraesCS2A02G440000.2	TGACG-motif	TGACG	406	5	+	Hordeum vulgare	MeJA-responsiveness
TraesCS2B02G461400.1	A-box	CCGTCC	143	6	+	Petroselinum crispum	cis-acting regulatory element
TraesCS2B02G461400.1	A-box	CCGTCC	423	6	+	Petroselinum crispum	cis-acting regulatory element
TraesCS2B02G461400.1	A-box	CCGTCC	817	6	-	Petroselinum crispum	cis-acting regulatory element
TraesCS2B02G461400.1	Sp1	GGGCGG	920	6	+	Oryza sativa	light responsive element
TraesCS2B02G461400.1	TGACG-motif	TGACG	175	5	-	Hordeum vulgare	MeJA-responsiveness
TraesCS2B02G461400.1	TGACG-motif	TGACG	246	5	+	Hordeum vulgare	MeJA-responsiveness
TraesCS2B02G461400.1	TGACG-motif	TGACG	279	5	+	Hordeum vulgare	MeJA-responsiveness
TraesCS2B02G461400.1	TGACG-motif	TGACG	502	5	+	Hordeum vulgare	MeJA-responsiveness
TraesCS2B02G461400.1	CGTCA-motif	CGTCA	175	5	+	Hordeum vulgare	MeJA-responsiveness
TraesCS2B02G461400.1	CGTCA-motif	CGTCA	246	5	-	Hordeum vulgare	MeJA-responsiveness
TraesCS2B02G461400.1	CGTCA-motif	CGTCA	279	5	-	Hordeum vulgare	MeJA-responsiveness
TraesCS2B02G461400.1	CGTCA-motif	CGTCA	502	5	-	Hordeum vulgare	MeJA-responsiveness
TraesCS2B02G461400.1	TGA-element	AACGAC	944	6	+	Brassica oleracea	auxin-responsive element
TraesCS2B02G461400.1	O2-site	GATGACATGG	975	9	-	Zea mays	zein metabolism regulation
TraesCS2B02G461400.1	CAAT-box	CCAAT	540	5	+	Arabidopsis thaliana	promoter and enhancer regions
TraesCS2B02G461400.1	CAAT-box	CCAAT	683	5	-	Arabidopsis thaliana	promoter and enhancer regions
TraesCS2B02G461400.1	CAAT-box	CAAAT	710	5	-	Pisum sativum	promoter and enhancer regions
TraesCS2B02G461400.1	CAAT-box	CCAAT	1009	5	+	Arabidopsis thaliana	promoter and enhancer regions
TraesCS2B02G461400.1	CAAT-box	CAAAT	1104	5	+	Pisum sativum	promoter and enhancer regions
TraesCS2D02G438800.1	ABRE	ACGTG	537	5	+	Arabidopsis thaliana	abscisic acid responsiveness
TraesCS2D02G438800.1	CAAT-box	CCAAT	677	5	-	Arabidopsis thaliana	promoter and enhancer regions
TraesCS2D02G438800.1	CAAT-box	CCAAT	1003	5	+	Arabidopsis thaliana	promoter and enhancer regions
TraesCS2D02G438800.1	CAAT-box	CAAAT	1098	5	+	Pisum sativum	promoter and enhancer regions
TraesCS2D02G438800.1	TGA-element	AACGAC	938	6	+	Brassica oleracea	auxin-responsive element
TraesCS2D02G438800.1	G-Box	CACGTT	536	6	-	Pisum sativum	light responsiveness
TraesCS2D02G438800.1	GTGGC-motif	CATCGTGTGGC	1083	10	+	Arabidopsis thaliana	light responsive element
TraesCS2D02G438800.1	O2-site	GATGACATGG	969	9	-	Zea mays	zein metabolism regulation
TraesCS2D02G438800.1	TGACG-motif	TGACG	169	5	-	Hordeum vulgare	MeJA-responsiveness
TraesCS2D02G438800.1	TGACG-motif	TGACG	240	5	+	Hordeum vulgare	MeJA-responsiveness
TraesCS2D02G438800.1	TGACG-motif	TGACG	496	5	+	Hordeum vulgare	MeJA-responsiveness
TraesCS2D02G438800.1	Sp1	GGGCGG	914	6	+	Oryza sativa	light responsive element
TraesCS2D02G438800.1	A-box	CCGTCC	137	6	+	Petroselinum crispum	cis-acting regulatory element
TraesCS2D02G438800.1	A-box	CCGTCC	417	6	+	Petroselinum crispum	cis-acting regulatory element
TraesCS2D02G438800.1	A-box	CCGTCC	811	6	-	Petroselinum crispum	cis-acting regulatory element
TraesCS2D02G438800.1	CCAAT-box	CAACGG	612	6	-	Hordeum vulgare	MYBHv1 binding site
TraesCS2D02G438800.1	I-box	AAGATAAGGCT	1413	10	+	Gossypium hirsutum	light responsive element
TraesCS2D02G438800.1	GATA-motif	GATAGGA	467	7	+	Arabidopsis thaliana	light responsive element
TraesCS2D02G438800.1	CGTCA-motif	CGTCA	169	5	+	Hordeum vulgare	MeJA-responsiveness
TraesCS2D02G438800.1	CGTCA-motif	CGTCA	240	5	-	Hordeum vulgare	MeJA-responsiveness
TraesCS2D02G438800.1	CGTCA-motif	CGTCA	496	5	-	Hordeum vulgare	MeJA-responsiveness
TraesCS2D02G438800.1	ACE	GCGACGTACC	293	9	+	Petroselinum crispum	cis-acting element involved in light responsiveness
TraesCS4B02G346200.2	MBS	CAACTG	754	6	-	Arabidopsis thaliana	MYB binding site involved in drought-inducibility
TraesCS4B02G346200.2	TC-rich repeats	ATTCTCTAAC	831	9	-	Nicotiana tabacum	cis-acting element involved in defense and stress responsiveness
TraesCS4B02G346200.2	GC-motif	CCCCCG	267	6	+	Zea mays	enhancer-like element involved in anoxic specific inducibility
TraesCS4B02G346200.2	GC-motif	CCCCCG	308	6	+	Zea mays	enhancer-like element involved in anoxic specific inducibility
TraesCS4B02G346200.2	GC-motif	CCCCCG	414	6	+	Zea mays	enhancer-like element involved in anoxic specific inducibility
TraesCS4B02G346200.2	GC-motif	CCCCCG	426	6	+	Zea mays	enhancer-like element involved in anoxic specific inducibility
TraesCS4B02G346200.2	CGTCA-motif	CGTCA	751	5	+	Hordeum vulgare	MeJA-responsiveness
TraesCS4B02G346200.2	CGTCA-motif	CGTCA	1435	5	-	Hordeum vulgare	MeJA-responsiveness
TraesCS4B02G346200.2	AuxRR-core	GGTCCAT	2	7	-	Nicotiana tabacum	cis-acting regulatory element involved in auxin responsiveness
TraesCS4B02G346200.2	CAAT-box	CCAAT	633	5	-	Arabidopsis thaliana	promoter and enhancer regions
TraesCS4B02G346200.2	CAAT-box	CCAAT	664	5	-	Arabidopsis thaliana	promoter and enhancer regions
TraesCS4B02G346200.2	CAAT-box	CAAAT	723	5	-	Pisum sativum	promoter and enhancer regions
TraesCS4B02G346200.2	CAAT-box	CAAAT	1212	5	+	Pisum sativum	promoter and enhancer regions
TraesCS4B02G346200.2	CAAT-box	CCAAT	1505	5	-	Arabidopsis thaliana	promoter and enhancer regions
TraesCS4B02G346200.2	ABRE	GCCGCGTGGC	763	9	+	Oryza sativa	abscisic acid responsiveness
TraesCS4B02G346200.2	ABRE	ACGTG	1458	5	+	Arabidopsis thaliana	abscisic acid responsiveness
TraesCS4B02G346200.2	GTGGC-motif	CAGCGTGTGGC	821	10	-	Hordeum vulgare	light responsive element
TraesCS4B02G346200.2	G-Box	CACGTT	1457	6	-	Pisum sativum	light responsiveness
TraesCS4B02G346200.2	TGA-element	AACGAC	1043	6	+	Brassica oleracea	auxin-responsive element
TraesCS4B02G346200.2	O2-site	GATGA(C/T)(A/G)TG(A/G)	1136	8	-	Zea mays	zein metabolism regulation
TraesCS4B02G346200.2	TCT-motif	TCTTAC	831	6	-	Arabidopsis thaliana	light responsive element
TraesCS4B02G346200.2	TGACG-motif	TGACG	751	5	-	Hordeum vulgare	MeJA-responsiveness
TraesCS4B02G346200.2	TGACG-motif	TGACG	1435	5	+	Hordeum vulgare	MeJA-responsiveness
TraesCS4B02G346200.2	TATA-box	TATA	1097	4	-	Arabidopsis thaliana	core promoter element
TraesCS4B02G346200.2	TATA-box	ATTATA	1384	6	+	Brassica napus	core promoter element
TraesCS4B02G346200.2	TATA-box	TATAA	1385	5	-	Arabidopsis thaliana	core promoter element
TraesCS4B02G346200.2	TATA-box	TATA	1386	4	-	Arabidopsis thaliana	core promoter element
TraesCS4B02G346200.2	Sp1	GGGCGG	182	6	-	Oryza sativa	light responsive element
TraesCS4B02G346200.2	Sp1	GGGCGG	270	6	-	Oryza sativa	light responsive element
TraesCS4B02G346200.2	Sp1	GGGCGG	729	6	+	Oryza sativa	light responsive element
TraesCS4B02G346200.2	A-box	CCGTCC	804	6	+	Petroselinum crispum	cis-acting regulatory element
TraesCS4D02G341200.1	MBS	CAACTG	751	6	-	Arabidopsis thaliana	MYB binding site involved in drought-inducibility
TraesCS4D02G341200.1	GC-motif	CCCCCG	264	6	+	Zea mays	enhancer-like element involved in anoxic specific inducibility
TraesCS4D02G341200.1	CGTCA-motif	CGTCA	748	5	+	Hordeum vulgare	MeJA-responsiveness
TraesCS4D02G341200.1	CGTCA-motif	CGTCA	1432	5	-	Hordeum vulgare	MeJA-responsiveness
TraesCS4D02G341200.1	G-box	CACGAC	909	6	-	Zea mays	light responsiveness
TraesCS4D02G341200.1	G-box	GCCACGTGGA	1352	9	+	Arabidopsis thaliana	light responsiveness
TraesCS4D02G341200.1	AuxRR-core	GGTCCAT	2	7	-	Nicotiana tabacum	auxin responsiveness
TraesCS4D02G341200.1	CAAT-box	CCAAT	45	5	+	Arabidopsis thaliana	promoter and enhancer regions
TraesCS4D02G341200.1	CAAT-box	CCAAT	630	5	-	Arabidopsis thaliana	promoter and enhancer regions
TraesCS4D02G341200.1	CAAT-box	CCAAT	661	5	-	Arabidopsis thaliana	promoter and enhancer regions
TraesCS4D02G341200.1	CAAT-box	CAAAT	720	5	-	Pisum sativum	promoter and enhancer regions
TraesCS4D02G341200.1	CAAT-box	CAAAT	1209	5	+	Pisum sativum	promoter and enhancer regions
TraesCS4D02G341200.1	CAAT-box	CCAAT	1502	5	-	Arabidopsis thaliana	promoter and enhancer regions
TraesCS4D02G341200.1	CAAT-box	CAAAT	1516	5	-	Pisum sativum	promoter and enhancer regions
TraesCS4D02G341200.1	ABRE	GCCGCGTGGC	760	9	+	Oryza sativa	abscisic acid responsiveness
TraesCS4D02G341200.1	ABRE	ACGTG	1272	5	+	Arabidopsis thaliana	abscisic acid responsiveness
TraesCS4D02G341200.1	ABRE	ACGTG	1354	5	-	Arabidopsis thaliana	abscisic acid responsiveness
TraesCS4D02G341200.1	ABRE	ACGTG	1455	5	+	Arabidopsis thaliana	abscisic acid responsiveness
TraesCS4D02G341200.1	GTGGC-motif	CAGCGTGTGGC	818	10	-	Hordeum vulgare	light responsive element
TraesCS4D02G341200.1	G-Box	CACGTT	1271	6	-	Pisum sativum	light responsiveness
TraesCS4D02G341200.1	G-Box	CACGTT	1354	6	+	Pisum sativum	light responsiveness
TraesCS4D02G341200.1	G-Box	CACGTT	1454	6	-	Pisum sativum	light responsiveness
TraesCS4D02G341200.1	TGA-element	AACGAC	1040	6	+	Brassica oleracea	auxin-responsive element
TraesCS4D02G341200.1	O2-site	GATGA(C/T)(A/G)TG(A/G)	1133	8	-	Zea mays	zein metabolism regulation
TraesCS4D02G341200.1	TGACG-motif	TGACG	748	5	-	Hordeum vulgare	MeJA-responsiveness
TraesCS4D02G341200.1	TGACG-motif	TGACG	1432	5	+	Hordeum vulgare	MeJA-responsiveness
TraesCS4D02G341200.1	TATA-box	TATA	1094	4	-	Arabidopsis thaliana	core promoter element
TraesCS4D02G341200.1	TATA-box	ATTATA	1381	6	+	Brassica napus	core promoter element
TraesCS4D02G341200.1	TATA-box	TATAA	1382	5	-	Arabidopsis thaliana	core promoter element
TraesCS4D02G341200.1	TATA-box	TATA	1383	4	-	Arabidopsis thaliana	core promoter element
TraesCS4D02G341200.1	Sp1	GGGCGG	116	6	-	Oryza sativa	light responsive element
TraesCS4D02G341200.1	Sp1	GGGCGG	267	6	-	Oryza sativa	light responsive element
TraesCS4D02G341200.1	Sp1	GGGCGG	726	6	+	Oryza sativa	light responsive element
TraesCS4D02G341200.1	A-box	CCGTCC	801	6	+	Petroselinum crispum	cis-acting regulatory element
TraesCS5A02G197800.1	GT1-motif	GGTTAA	1156	6	+	Arabidopsis thaliana	light responsive element
TraesCS5A02G197800.1	MRE	AACCTAA	36	7	+	Petroselinum crispum	MYB binding site involved in light responsiveness
TraesCS5A02G197800.1	ARE	AAACCA	1124	6	+	Zea mays	anaerobic induction
TraesCS5A02G197800.1	CGTCA-motif	CGTCA	505	5	-	Hordeum vulgare	MeJA-responsiveness
TraesCS5A02G197800.1	G-box	CACGTG	1188	6	-	Arabidopsis thaliana	light responsiveness
TraesCS5A02G197800.1	TCA-element	TCAGAAGAGG	576	9	-	Brassica oleracea	salicylic acid responsiveness
TraesCS5A02G197800.1	GCN4_motif	TGAGTCA	643	7	+	Oryza sativa	endosperm expression
TraesCS5A02G197800.1	CAAT-box	CAAAT	190	5	-	Pisum sativum	promoter and enhancer regions
TraesCS5A02G197800.1	CAAT-box	CCAAT	256	5	+	Arabidopsis thaliana	promoter and enhancer regions
TraesCS5A02G197800.1	CAAT-box	CAAAT	426	5	-	Pisum sativum	promoter and enhancer regions
TraesCS5A02G197800.1	CAAT-box	CCAAT	811	5	-	Arabidopsis thaliana	promoter and enhancer regions
TraesCS5A02G197800.1	CAAT-box	CAAAT	1003	5	+	Pisum sativum	promoter and enhancer regions
TraesCS5A02G197800.1	CAAT-box	CCAAT	1162	5	-	Arabidopsis thaliana	promoter and enhancer regions
TraesCS5A02G197800.1	ABRE	ACGTG	402	5	+	Arabidopsis thaliana	abscisic acid responsiveness
TraesCS5A02G197800.1	ABRE	CACGTG	1188	6	-	Arabidopsis thaliana	abscisic acid responsiveness
TraesCS5A02G197800.1	ABRE	ACGTG	1189	5	+	Arabidopsis thaliana	abscisic acid responsiveness
TraesCS5A02G197800.1	ABRE	TACGGTC	1309	7	-	Arabidopsis thaliana	abscisic acid responsiveness
TraesCS5A02G197800.1	TATC-box	TATCCCA	596	7	-	Oryza sativa	gibberellin-responsiveness
TraesCS5A02G197800.1	G-Box	CACGTT	401	6	-	Pisum sativum	light responsiveness
TraesCS5A02G197800.1	G-Box	CACGTG	1188	6	-	Pisum sativum	light responsiveness
TraesCS5A02G197800.1	GARE-motif	TCTGTTG	309	7	+	Brassica oleracea	gibberellin-responsive element
TraesCS5A02G197800.1	GARE-motif	TCTGTTG	1040	7	+	Brassica oleracea	gibberellin-responsive element
TraesCS5A02G197800.1	TGA-element	AACGAC	827	6	+	Brassica oleracea	auxin-responsive element
TraesCS5A02G197800.1	LTR	CCGAAA	235	6	+	Hordeum vulgare	low-temperature responsiveness
TraesCS5A02G197800.1	LTR	CCGAAA	1292	6	+	Hordeum vulgare	low-temperature responsiveness
TraesCS5A02G197800.1	TGACG-motif	TGACG	505	5	+	Hordeum vulgare	MeJA-responsiveness
TraesCS5A02G197800.1	CCAAT-box	CAACGG	435	6	-	Hordeum vulgare	MYBHv1 binding site
TraesCS5A02G197800.1	CCAAT-box	CAACGG	564	6	-	Hordeum vulgare	MYBHv1 binding site
TraesCS5A02G197800.1	CCAAT-box	CAACGG	1236	6	-	Hordeum vulgare	MYBHv1 binding site
TraesCS5A02G272600.1	TGACG-motif	TGACG	580	5	-	Hordeum vulgare	MeJA-responsiveness
TraesCS5A02G272600.1	TGACG-motif	TGACG	732	5	+	Hordeum vulgare	MeJA-responsiveness
TraesCS5A02G272600.1	CCAAT-box	CAACGG	562	6	+	Hordeum vulgare	MYBHv1 binding site
TraesCS5A02G272600.1	A-box	CCGTCC	230	6	+	Petroselinum crispum	cis-acting regulatory element
TraesCS5A02G272600.1	A-box	CCGTCC	748	6	-	Petroselinum crispum	cis-acting regulatory element
TraesCS5A02G272600.1	Sp1	GGGCGG	79	6	-	Oryza sativa	light responsive element
TraesCS5A02G272600.1	ABRE	ACGTG	171	5	+	Arabidopsis thaliana	abscisic acid responsiveness
TraesCS5A02G272600.1	ABRE	ACGTG	327	5	+	Arabidopsis thaliana	abscisic acid responsiveness
TraesCS5A02G272600.1	ABRE	GCAACGTGTC	471	9	+	Hordeum vulgare	abscisic acid responsiveness
TraesCS5A02G272600.1	ABRE	ACGTG	474	5	+	Arabidopsis thaliana	abscisic acid responsiveness
TraesCS5A02G272600.1	ABRE	ACGTG	771	5	+	Arabidopsis thaliana	abscisic acid responsiveness
TraesCS5A02G272600.1	ABRE	ACGTG	1317	5	+	Arabidopsis thaliana	abscisic acid responsiveness
TraesCS5A02G272600.1	CAAT-box	CCAAT	614	5	-	Arabidopsis thaliana	promoter and enhancer regions
TraesCS5A02G272600.1	CAAT-box	CAAAT	893	5	-	Pisum sativum	promoter and enhancer regions
TraesCS5A02G272600.1	CAT-box	GCCACT	942	6	-	Arabidopsis thaliana	related to meristem expression
TraesCS5A02G272600.1	O2-site	GATGACATGG	918	9	-	Zea mays	zein metabolism regulation
TraesCS5A02G272600.1	GARE-motif	TCTGTTG	1088	7	+	Brassica oleracea	gibberellin-responsive element
TraesCS5A02G272600.1	G-Box	CACGTT	326	6	-	Pisum sativum	light responsiveness
TraesCS5A02G272600.1	G-Box	CACGTT	473	6	-	Pisum sativum	light responsiveness
TraesCS5A02G272600.1	G-Box	CACGTT	1316	6	-	Pisum sativum	light responsiveness
TraesCS5A02G272600.1	TGA-element	AACGAC	767	6	+	Brassica oleracea	auxin-responsive element
TraesCS5A02G272600.1	TGA-element	AACGAC	875	6	+	Brassica oleracea	auxin-responsive element
TraesCS5A02G272600.1	G-box	CACGTC	170	6	-	Zea mays	light responsiveness
TraesCS5A02G272600.1	G-box	CACGTC	770	6	-	Zea mays	light responsiveness
TraesCS5A02G272600.1	GATA-motif	AAGGATAAGG	203	9	+	Solanum tuberosum	light responsive element
TraesCS5A02G272600.1	CGTCA-motif	CGTCA	580	5	+	Hordeum vulgare	MeJA-responsiveness
TraesCS5A02G272600.1	CGTCA-motif	CGTCA	732	5	-	Hordeum vulgare	MeJA-responsiveness
TraesCS5A02G272600.1	P-box	CCTTTTG	883	7	+	Oryza sativa	gibberellin-responsive element
TraesCS5A02G272600.1	GCN4_motif	TGAGTCA	691	7	+	Oryza sativa	endosperm expression
TraesCS5A02G272600.1	MRE	AACCTAA	449	7	+	Petroselinum crispum	MYB binding site involved in light responsiveness
TraesCS5A02G272600.1	MBS	CAACTG	857	6	+	Arabidopsis thaliana	MYB binding site involved in drought-inducibility
TraesCS5A02G272600.1	I-box	cCATATCCAAT	1393	10	+	Flaveria trinervia	light responsive element
TraesCS5B02G272800.1	P-box	CCTTTTG	886	7	+	Oryza sativa	gibberellin-responsive element
TraesCS5B02G272800.1	CGTCA-motif	CGTCA	583	5	+	Hordeum vulgare	MeJA-responsiveness
TraesCS5B02G272800.1	CGTCA-motif	CGTCA	735	5	-	Hordeum vulgare	MeJA-responsiveness
TraesCS5B02G272800.1	GATA-motif	AAGGATAAGG	206	9	+	Solanum tuberosum	light responsive element
TraesCS5B02G272800.1	G-box	CACGTC	173	6	-	Zea mays	light responsiveness
TraesCS5B02G272800.1	G-box	CACGTC	773	6	-	Zea mays	light responsiveness
TraesCS5B02G272800.1	G-box	CACGTC	902	6	-	Zea mays	light responsiveness
TraesCS5B02G272800.1	I-box	cCATATCCAAT	1396	10	+	Flaveria trinervia	light responsive element
TraesCS5B02G272800.1	MBS	CAACTG	860	6	+	Arabidopsis thaliana	MYB binding site involved in drought-inducibility
TraesCS5B02G272800.1	MBS	CAACTG	1023	6	+	Arabidopsis thaliana	MYB binding site involved in drought-inducibility
TraesCS5B02G272800.1	MRE	AACCTAA	452	7	+	Petroselinum crispum	MYB binding site involved in light responsiveness
TraesCS5B02G272800.1	TGACG-motif	TGACG	583	5	-	Hordeum vulgare	MeJA-responsiveness
TraesCS5B02G272800.1	TGACG-motif	TGACG	735	5	+	Hordeum vulgare	MeJA-responsiveness
TraesCS5B02G272800.1	CCAAT-box	CAACGG	565	6	+	Hordeum vulgare	MYBHv1 binding site
TraesCS5B02G272800.1	A-box	CCGTCC	751	6	-	Petroselinum crispum	cis-acting regulatory element
TraesCS5B02G272800.1	Sp1	GGGCGG	82	6	-	Oryza sativa	light responsive element
TraesCS5B02G272800.1	CAAT-box	CAAAT	334	5	-	Pisum sativum	promoter and enhancer regions
TraesCS5B02G272800.1	CAAT-box	CCAAT	617	5	-	Arabidopsis thaliana	promoter and enhancer regions
TraesCS5B02G272800.1	CAAT-box	CAAAT	896	5	-	Pisum sativum	promoter and enhancer regions
TraesCS5B02G272800.1	ABRE	ACGTG	174	5	+	Arabidopsis thaliana	abscisic acid responsiveness
TraesCS5B02G272800.1	ABRE	ACGTG	477	5	+	Arabidopsis thaliana	abscisic acid responsiveness
TraesCS5B02G272800.1	ABRE	ACGTG	774	5	+	Arabidopsis thaliana	abscisic acid responsiveness
TraesCS5B02G272800.1	ABRE	ACGTG	903	5	+	Arabidopsis thaliana	abscisic acid responsiveness
TraesCS5B02G272800.1	ABRE	ACGTG	1320	5	+	Arabidopsis thaliana	abscisic acid responsiveness
TraesCS5B02G272800.1	CAT-box	GCCACT	223	6	-	Arabidopsis thaliana	related to meristem expression
TraesCS5B02G272800.1	CAT-box	GCCACT	945	6	-	Arabidopsis thaliana	related to meristem expression
TraesCS5B02G272800.1	GARE-motif	TCTGTTG	1091	7	+	Brassica oleracea	gibberellin-responsive element
TraesCS5B02G272800.1	TGA-element	AACGAC	770	6	+	Brassica oleracea	auxin-responsive element
TraesCS5B02G272800.1	TGA-element	AACGAC	878	6	+	Brassica oleracea	auxin-responsive element
TraesCS5B02G272800.1	G-Box	CACGTT	476	6	-	Pisum sativum	light responsiveness
TraesCS5B02G272800.1	G-Box	CACGTT	1319	6	-	Pisum sativum	light responsiveness
TraesCS5D02G280600.1	GATA-motif	AAGGATAAGG	206	9	+	Solanum tuberosum	light responsive element
TraesCS5D02G280600.1	CGTCA-motif	CGTCA	583	5	+	Hordeum vulgare	MeJA-responsiveness
TraesCS5D02G280600.1	CGTCA-motif	CGTCA	735	5	-	Hordeum vulgare	MeJA-responsiveness
TraesCS5D02G280600.1	P-box	CCTTTTG	886	7	+	Oryza sativa	gibberellin-responsive element
TraesCS5D02G280600.1	G-box	CACGTC	173	6	-	Zea mays	light responsiveness
TraesCS5D02G280600.1	G-box	CACGTC	773	6	-	Zea mays	light responsiveness
TraesCS5D02G280600.1	G-box	CACGTC	902	6	-	Zea mays	light responsiveness
TraesCS5D02G280600.1	GCN4_motif	TGAGTCA	694	7	+	Oryza sativa	endosperm expression
TraesCS5D02G280600.1	ABRE	ACGTG	174	5	+	Arabidopsis thaliana	abscisic acid responsiveness
TraesCS5D02G280600.1	ABRE	ACGTG	330	5	+	Arabidopsis thaliana	abscisic acid responsiveness
TraesCS5D02G280600.1	ABRE	GCAACGTGTC	474	9	+	Hordeum vulgare	abscisic acid responsiveness
TraesCS5D02G280600.1	ABRE	ACGTG	477	5	+	Arabidopsis thaliana	abscisic acid responsiveness
TraesCS5D02G280600.1	ABRE	ACGTG	774	5	+	Arabidopsis thaliana	abscisic acid responsiveness
TraesCS5D02G280600.1	ABRE	ACGTG	903	5	+	Arabidopsis thaliana	abscisic acid responsiveness
TraesCS5D02G280600.1	ABRE	ACGTG	1320	5	+	Arabidopsis thaliana	abscisic acid responsiveness
TraesCS5D02G280600.1	CAT-box	GCCACT	945	6	-	Arabidopsis thaliana	related to meristem expression
TraesCS5D02G280600.1	G-Box	CACGTT	329	6	-	Pisum sativum	light responsiveness
TraesCS5D02G280600.1	G-Box	CACGTT	476	6	-	Pisum sativum	light responsiveness
TraesCS5D02G280600.1	G-Box	CACGTT	1319	6	-	Pisum sativum	light responsiveness
TraesCS5D02G280600.1	TGA-element	AACGAC	770	6	+	Brassica oleracea	auxin-responsive element
TraesCS5D02G280600.1	TGA-element	AACGAC	878	6	+	Brassica oleracea	auxin-responsive element
TraesCS5D02G280600.1	TGACG-motif	TGACG	583	5	-	Hordeum vulgare	MeJA-responsiveness
TraesCS5D02G280600.1	TGACG-motif	TGACG	735	5	+	Hordeum vulgare	MeJA-responsiveness
TraesCS5D02G280600.1	CCAAT-box	CAACGG	565	6	+	Hordeum vulgare	MYBHv1 binding site
TraesCS5D02G280600.1	A-box	CCGTCC	233	6	+	Petroselinum crispum	cis-acting regulatory element
TraesCS5D02G280600.1	A-box	CCGTCC	751	6	-	Petroselinum crispum	cis-acting regulatory element
TraesCS5D02G280600.1	Sp1	GGGCGG	82	6	-	Oryza sativa	light responsive element
TraesCS7B02G353500.1	G-box	CACGAC	792	6	-	Zea mays	light responsiveness
TraesCS7B02G353500.1	G-box	GCCACGTGGA	1031	9	+	Arabidopsis thaliana	light responsiveness
TraesCS7B02G353500.1	CGTCA-motif	CGTCA	1111	5	-	Hordeum vulgare	MeJA-responsiveness
TraesCS7B02G353500.1	GC-motif	CCCCCG	294	6	+	Zea mays	enhancer-like element involved in anoxic specific inducibility
TraesCS7B02G353500.1	GC-motif	CCCCCG	306	6	+	Zea mays	enhancer-like element involved in anoxic specific inducibility
TraesCS7B02G353500.1	TATA-box	ATTATA	1060	6	+	Brassica napus	core promoter element
TraesCS7B02G353500.1	TATA-box	TATAA	1061	5	-	Arabidopsis thaliana	core promoter element
TraesCS7B02G353500.1	TATA-box	TATA	1062	4	-	Arabidopsis thaliana	core promoter element
TraesCS7B02G353500.1	TGACG-motif	TGACG	1111	5	+	Hordeum vulgare	MeJA-responsiveness
TraesCS7B02G353500.1	Sp1	GGGCGG	609	6	+	Oryza sativa	light responsive element
TraesCS7B02G353500.1	A-box	CCGTCC	684	6	+	Petroselinum crispum	cis-acting regulatory element
TraesCS7B02G353500.1	ABRE	GCCGCGTGGC	643	9	+	Oryza sativa	abscisic acid responsiveness
TraesCS7B02G353500.1	ABRE	ACGTG	1033	5	-	Arabidopsis thaliana	abscisic acid responsiveness
TraesCS7B02G353500.1	ABRE	ACGTG	1134	5	+	Arabidopsis thaliana	abscisic acid responsiveness
TraesCS7B02G353500.1	CAAT-box	CCAAT	513	5	-	Arabidopsis thaliana	promoter and enhancer regions
TraesCS7B02G353500.1	CAAT-box	CCAAT	544	5	-	Arabidopsis thaliana	promoter and enhancer regions
TraesCS7B02G353500.1	CAAT-box	CAAAT	603	5	-	Pisum sativum	promoter and enhancer regions
TraesCS7B02G353500.1	CAAT-box	CAAAT	888	5	+	Pisum sativum	promoter and enhancer regions
TraesCS7B02G353500.1	CAAT-box	CCAAT	1181	5	-	Arabidopsis thaliana	promoter and enhancer regions
TraesCS7B02G353500.1	CAAT-box	CAAAT	1195	5	-	Pisum sativum	promoter and enhancer regions
TraesCS7B02G353500.1	CAT-box	GCCACT	25	6	+	Arabidopsis thaliana	related to meristem expression
TraesCS7B02G353500.1	G-Box	CACGTT	1033	6	+	Pisum sativum	light responsiveness
TraesCS7B02G353500.1	G-Box	CACGTT	1133	6	-	Pisum sativum	light responsiveness
